# Supplementary material for: Loss of Lipooligosaccharide Synthesis in Acinetobacter baumannii Produces Changes in Outer Membrane Vesicle Protein Content
Source: Int J Mol Sci. 2024 Aug 27;25(17):9272. doi: 10.3390/ijms25179272 (PMC11395390; doi:10.3390/ijms25179272)
Supplement: Supplementary file 1 [file ijms-25-09272-s001.zip]

Archive with 1 entries (1 files):
- ijms-3176244-supplementary.pdf
